# Supplementary material for: Quantitative characterization of extracellular vesicle uptake and content delivery within mammalian cells
Source: Nat Commun. 2021 Mar 25;12:1864. doi: 10.1038/s41467-021-22126-y (PMC7994380; doi:10.1038/s41467-021-22126-y)
Supplement: Supplementary file 4 — Source Data [file 41467_2021_22126_MOESM4_ESM.xlsx]

## Sheet: Feuil1
Figure 1																					2.E.	Rab5- ROI	1h Rab5	9h Rab5	2.F.	Lamp1- ROI	1h Lamp1	9h Lamp1		5.D	IFITM1 random ROIs	IFITM3 random ROIs	IFITM1 GFP+ ROIs	IFITM3 GFP+ ROIs
	1.A. Uncropped blots																				Rab5 Raw integrated density	1098.6	2143	8112	Lamp1 Raw integrated density	575.96	3476.19	869.822		IFITM Raw integrated density	10612	774	116890	63963
	NLuc In-Gel activity		Acin immunoblot																			576.64	8920	1477		965.33	1102.27	600			1503	558	141426	87074
																						1959.8	1842	2712		705.36	1157.53	3983.7			14490	1034	43140	69022
																						735.74	1856	2004		784.31	5000	615.063			15914	941	77179	14249
																						458	2000	1375		1486.6	947.02	540.478			13311	749	46785	63724
																						762.56	1417	310		1039	400	435.115			12229	3557	35776	55564
																						886	600	1200		334.82	631.313	400			10015	2880	44067	48645
																						1140.6	1636	771		578.6	2943.24	2736.11			11241	4487	38097	95645
																						1820	4773	1300		774.73	1472.87	2800			14076	488	44240	47406
																						970.48	5020	370		1093.2	400	3458.75			4969	534	18797	62428
																						1160.3	1000	2123		945.95	6721.94	1206.52			9070	1797	133180	106561
																						1942.3	1277	2064		725.49	2495.65	1392.58			9507	976	27332	72776
																						798.02	9757	174		390.63	785.714	1221.31			14538	753	48794	51949
																						1331.5	2654	574		630.79	1491.67	608.142			10276	481	70975	4106
																						1845.9	3250	963		774.01	1539.13	2571.43			6623	516	13080	92182
																						854.01	3814	1331		494.87	619.048	3000			1638	10806	13006	75577
																						1049.1	355	4543		1742.4	443.429	4465.28			33928	1598	65766	95987
																						1759.8	5930	1048		448	681.548	1226.67			718	1981	103160	89828
																						1335.8	5273	3226		792.08	1678.26	900			3359	4240	52217	136602
																						2425.8	1175	1385		1279.8	809.524	1006.29			1724	7720	50815	68295
																						2425.8	5650	733		1242.8	2944.95	1048.91			11865	4008	61724	39946
	1.B. Data	1μg CL NLuc-Hsp70	1μg EVs NLuc-Hsp70	1μg CL NLuc-CD63	1μg EVs NLuc-CD63																	1625.4	2003	9288		2533.2	900	1370.85			587	2892	30222	48110
	NLuc activity (a.u.)	27987	18401	363666	9598210																	2252.4	3878	1693		1144	2809.52	2114.94			511	488	30713	72146
		21123	5009	918	4498																	1203.6	4571	4650		1080.4	326.923	1503.6			1172	2240	76919	84938
		25515	9828	3086	2680																	1562.7	5486	2314		1105.8	2581.28	3283.33			1162	3751	31624	30707
		74660	16956	374	5971																	2590.7	525	1132		954.46	869.148	1833.33			1348	10727	51492	94438
		65717	10317	43032	10548508																	1128	831	3122		394.16	520.548	8237.44			24498	17328	66381	82833
		346433	10285	193606	16295552																	2001.6	8084	2853		1118.3	2085.24	6047.01			19240	12177	25483	41604
		160035	88473		3484																	1247.7	5290	2367		951.92	684.729	4648.54			3955	9847	28226	89625
			59265		4271971																	853.86	1175	267		561.92	774.194	2511.11			572	5883	84125	27265
			48395		38034128																	1045.9	2113	4738		918.27	1593.28	2988.14			4519	489	11723	62707
					30625540																	939.73	1544	607		588.81	6382.21	1414.29			1125	4410	40268	100915
																						895.09	1347	5123		736.26	6556.5	1083.33			15251	9103	38076	61057
	1.C. Uncropped Blot																					1270.1	4349	5722		184.45	9320.12	760.256			5628	9432	9158	29763
	CD63	Alix	CD9 (post Alix)	Actin (post Alix & CD9)	Calnexin																	1450.9	2656	7297		542.41	2052.33	6467.74			700	6452	101057	19115
																						1681.3	2292	2200		617.79	3073.84	3891.47			1010	483	63459	29086
																						1098	4398	3427		589.4	1161.68	2266.67			2603	637	68669	7876
																						566.96	1089	2700		874.65	183.333	5700			2873	21264	9896	75277
																						423.67	3065	733		152.22	3943.43	5671.3			3057	9895	31820	70476
																						1047.5	2224	1083		1668.5	3293.75	10320			7638	6494	47841	56184
																						756.7	2342	4109		1873.5	3988.93	6530.49			4291	25339	25677	59741
																						296.88	1012	2067		718.59	1490.77	3794.82			41144	8994	13281	40962
																						849.75	5358	1400		2360.5	24750	4515.5			1392	797	418	79664
																						752.23	5039	5303		1098	4600	4956.38			2578	516	2856	39524
																						1049.9	4494	4820		1687.7	1500	4471.15			3075	517	7205	39524
																						834.27	1000	9713		510.54	2576.92	1720			7363	566	10979	50729
																						1167.6	1262	4622		913.79	13095.2	3000			19493	938	53266	69722
																						993.3	3337	9050		2117	6193.64	3436.36			26990	852	21933	102560
																						388.12	2605	3913		649.91	3627.51	5120.37			22345	935	19572	70939
																						870.23	940	1520		1150.7	452.899	16153.8			2130	1514	23588	73439
	1.D. Data	NLuc-Hsp70				NLuc-CD63																1412.1	108	2200		421.38	250	5200			12822	2876	31867	65615
		EVs	EVs + ProtK	EVs + Triton	EVs + Triton + Prot K	EVs	EVs + ProtK	EVs + Triton	EVs + Triton + Prot K													757.4	5760	2800		234.9	245.509	8964.5			1428	1274	18830	25856
	Relative NLuc (% of EVs alone)	100	74	112	28	100	88	157	33													1201	2963	1840		182.25	5714.29	5177.73			11382	720	37444	59136
		100	76	144	38	100	72	116	15													1316.6	7806	3738		100.7	772.727	5888.89			565	614	33370	56071
		100	69	143	18																	1260.4	1081	4800		183.42	5252.75	2700			7327	747	17571	116559
		100	82	124	36																	416.67	382	7154		1147.5	1464.88	4340			1032	559	31516	84932
																						573.43	5265	1469		348.55	670.213	1350.75			7271	656	19040	41925
																						997.93	5600	8244		408.05	653.042	3558.07			738	1194	28204	113983
Figure 2	2.A. Data																					2082	3313	4733		468.38	1562.5	5800			621	601	38421	136197
	ug/mL	NLuc activity (a.u.)																				820.47	3296	9600		1667.3	1529.8	8888.89			12430	1199	19277	42531
	0	0	0	0	0																	481.33	2947	3004		272.89	1091.46	2551.55			2508	1314	43571	30066
	0.01	52.5	22	40.6667	102																	232.61	6813	3958		228.24	3150	11187.5			8466	1980	57883	42428
	0.1	5	52.5	0	67																	489.36	600	1371		238.51	692.308	3937.29			1137	11211	50744	37984
	1	575	1406.5	1100.33	810																	778.43	1813	7689		676.1	1766.67	1400			614	2421	5919	36617
	10	25211.5	256896	27834.7	11298.7																	921.79	2709	1505		566.74	3140	15122			718	843	27891	49503
	100	541206	2.36647e+06	451627	195305																	547.17	2588	4275		462.28	2466.32	2343.22			3786	761	104575	43130
																						1062.4	4356	2591		236.64	1382.35	9634.81			2065	991	104750	96170
	2.B & C Data	Relative NLuc activity (% of input)																				484.74	2286	2167		744.73	1442.31	3120.13			2877	1206	19482	219572
	Time (h)	4°C					37°C															1337.2	3303	4024		873.56	1181.82	2633.33			19681	956	23657	88695
	0	0	0	0	0	0	0	0	0	0	0											933.01	3708	3589		589.21	4926.47	5645.03			4676	2453	20101	102566
	0.25	0.0482894	0	0	0.243231	0.243231	0.0614592	0.191301	0.278444	0.477959	0.656787											651.98	1819	5058		788.26	7154.16	1184.78			1376	1103	71531	15716
	1	0.0869859	0.205589	0	0.0553083	0.0553083	0.285509	0.414749	0.43975	0.760277	1.48453											439.07	2346	5253		1158.3	8260.59	9285.71			6851	1846	21528	49631
	2	0.392331	0.365932	0			0.597845	0.950947	0.954927	1.10946	1.76798											1220.1	3400	2217		631.03	9768.21	15942.3			6616	2227	7626	760
	4						1.20301	1.76973	1.68605	2.60773	2.04075											379.45	4476	2565		1384.4	493.688	17120			653	2483	21982	30096
	8						2.3761	3.1005		5.19564	2.8798											1221.5	3038	995		593.81	285.333	21133.3			9798	11779	31850	8901
	24							4.11773	3.5265	4.37097	7.27053											753.77	4174	2369		796.91	931.507	0			9814	1859	17360	75725
																						709.57	956	5346		439.83	1211.54	800			1937	1824	17118	88511
																						649.9	487	8267		613.15	4428.57	1600			2348	2406	10786	1568
Figure 3	3.C. Uncropped blots																					482.94	2990	1800		681.34	5102.94	2958.33			12124	2866	11124	128390
	Calnexin			CD63			Hsp70 (post Calnexin)															1060.4	3238	3422		1063.8	275.862	10577.8			1360	2454	59990	47375
																						652.6	407	500		716.63	2808.51	9028.57			5412	7391	99458	32022
																						1035.1	4500	1299		861.24	360.759	4000			1158	587	86290	158315
																						671.14	1742	4156		849.25	358.74	677.852			1506	3021	40508	93385
																						997.66	1023	6057		548.1	1882.35	3727.61			950	4714	82969	191685
																						488.64	2506	3573		775.19	281.25	3916.67			733	9542	137339	33622
																						800.32	2797	2208		1817	934.132	9666.67			1575	7134	62684	56005
																						694.81	605	2910		68.681	1809.52	5000			6943	532	85663	120628
																						290.23	511	1783		703.88	1475.32	2875.92			10621	12937	47460	83746
																						564.8	1011	1600		1706	10783.2	1417.91			2196	20523	56610	69701
																						565.53	1225	5299		889.09	1205.28	5074.47			12311	605	42865	76645
																						705.88	1617	6422		1564.4	2028.85	7320			5688	1002	33233	79860
																						705.14	1098	2096		1906.2	1285.71	2866.67			4282	469	40111	44822
																						507.4	549	8480		2177.4	1661.98	2042.86			5283	510	137570	106462
																						750	1806	5733		1053.5	2618.64	2953.49			5000	5150	28602	65483
																						494.76	1338	6300		836.54	2666.67	5490.91			2686	6447	7708	52708
																						509.43	1100	2465		1217.8	3352.21	1630.95			5306	3336	72791	62975
	3.D. Data	Cells						Membrane						Cytosol								1250	5250	3818		316.3	493.909	1243.39			8755	8011	99998	37656
	Calnexin	0	31.9279	30.1226	43.6473	32.4589	51.7555	100	64.8401	56.1194	52.4096	63.8867	39.7829	0	3.23204	13.758	3.94304	3.6544	8.4616			454.02	1372	2345		2209.8	2456.4	2283.33			10770	27371	67578	97719
	CD63	21.4601	52.1508	41.1683	38.3207	66.9938		41.9796	43.5977	51.3381	57.9512	30.2982		36.5603	4.25154	7.49361	3.72811	2.708				347.7	675	713		1392.9	8400	3400			795	6629	52476	80260
	Hsp70	2.89353	9.577	42.0424	27.8921	16.6655		0.391737	5.5321	0.915806	8.73232	5.43624		96.7147	84.8909	57.0418	63.3756	77.8983				495.51	1058	6575		1089.1	2953.49	4171.31			8496	851	68379	116212
																						782.81	2461	722		1164.3	1596.15	10077.9			678	852	44287	41823
	3.E. Data	Cells				Membrane				Cytosol												918.47	1943	1107		2234	1445.78	4327			1999	5943	66960	48434
	NLuc-CD63	13.9357	41.04	13.94		83.7598	45.95	83.76		2.30446	13.02	2.3										672.41	6497	6857		405.94	3321.93	672.489			1834	2433	158115	26554
	NLuc-Hsp70	8.66677	16.8	1.29	8.67	25.9443	11.24	4.05	25.94	65.3889	71.96	94.66	65.39									760.15	1248	2909		1359.3	2000	4562.5			503	20974	27309	25987
																						635.55	2261	660		879.21	8079.39	1066.67			5886	6631	38204	52002
	3.F. Data	Sonication					Triton-X100															562.94	4176	1381		558.04	22309.5	1201.39			912	9484	1281	99036
	NLuc-CD63	22.4883	1.53825	3			98.1659	99.7606														591.19	3954	1019		2282.2	1330.77	1579.27			1439	10254	43814	78937
	WB CD63	12.7374	6.04434	8.88529	8.20451		90.6221	84.9559	94.702	99.4385												708.79	1016	2190		525.38	732.432	909.091			7905	518	26255	57118
	WB Calnexin	5.41064	6.99708	19.6888	4.74796	17.539	97.6546	89.4811	99.8346	100	97.0851											537.95	1231	1074		368.13	2064	2825			776	12092	69245	35651
	NLuc-Hsp70	92.8445	81.3429	99.551	72		95.9736	87.661	99.7491													656.25	1026	2045		2090	933.333	1166.67			17940	18485	18896	24101
	WB Hsp70	87.8899	93.882	98.4199	99.5966	93.4766	91.7888	94.6191	94.4475	94.9631	89.5181											638.39	6050	1618		837.91	13700	1432.93			1957	6497	45521	47962
																						386.14	2112	1870		1531.7	11400	160			1797	29100	47729	94436
	3.G. Data	NLuc-CD63 EVs	NLuc-Hsp70 EVs	NLuc-CD63 Donor cells	NLuc-Hsp70 Donor cells																	560.27	1639	6023		1307.9	3986.53	733.333			13248	3553	11098	63898
	Cytosolic release (%)	17.82	26.19	4.95	84.54																	292.58	3947	5133		1103.9	1821.19	786.517			739	1452	40811	28740
		0	17.62	8.52	85.84																	406.25	928	1133		1800	4695.65	818.503			754	1366	36859	574
		13.41	34.63	12.45	85.16																	505.49	2164	842		1071.4	815.443	8451.39			2810	4008	19518	1277
		13.47	28.78	4.24	87.58																	1154	1381	4400		1658.7	3444	1284.72			630	25631	38815	100489
																						506.08	3370	1703		1774.4	579.67	7057.14			5448	475	43807	30834
																						379.46	3167	1400		1362.9	400	2775.42			5878	7143	58239	108123
	4.A. Data	Relative uptake				4.D. Data	4h EVs	4h EVs + Baf														437.62	810	2422		2131.4	507.488	12114.3			7068	3417	49421	116391
Figure 4	1h EVs	1	1	1		GFP+ compartement/Cell	2	24														948.72	3558	1847		1870.9	6375	2044.49			1721	5044	34824	63717
	1h EVs + Baf	1.03887	0.761487	0.705819			4	10														810.44	2396	3475		477.23	6506.41	3990.99			18966	3286	748	47474
	1h 4°C EVs		0.116687				3	20														572.12	4688	1799		109.06	2478.08	1419.58			15425	8287	983	63006
							5	17														1200	2800	1538		1279.1	2221.15	115.196			19765	7164	1751	107860
	4.B. Data	Relative cytosolic release					2	17														323.72	3464	3022		2539.3	1378.21	5750			4184	496	30384	83032
	1h EVs	1	1	1			11	33														296.7	3350	747		772.83	2886.76	4600			3872	552	26465	91672
	1h EVs + Baf	0.336139	0.162544	0.0610255			8	5														362.12	2913	1674		1464.9	2841.51	3620.97			35978	5653	53753	12281
	1h 4°C EVs		0.412118	0			5	35														426.42	1015	2470		1220.8	1612.28	7933.33			3010	4866	39431	19543
							1	32														396.4	1197	2967		926	1083.33	5640.35			817	23926	91734	174474
							2	11														300.48	1298	1075		1367.8	13071.3	20090.8			11465	16491	66855	68817
							3	22														221.97	1051	2567		1728.3	2200	700			15142	7539	57982	36270
							1	24														1397.4	2082	3680		1461.4	1916.92	845.618			7931	12272	44125	15827
							7	12														781.66	2193	760		825.33	1844.56	1423.08			1485	10491	52502	41944
							4	8														926.2	3509	667		1943.2	1961.54	1559.78			5987	622	48927	70485
							5	20														1660.2	5911	449		2152.3	4253.85	6149.69			14271	546	13872	43953
							5	15														1311.4	1170	1939		786.06	3342.66	1600			1966	24188	905	64015
							10	11														1445.3	3840	3181		834.13	2205.48	659.722			875	482	990	77803
							13	21														644	2084	948		598.21	4723.4	1950.98			941	1780	1259	72869
							15	32														757.86	3317	4142		1293.1	1759.36	246.649			5474	6155	2880	33097
							6	10														1214	2419	5343		871.85	4814.57	3800			3928	5204	27631	1041
							4	21														1013.7	2190	975		1000	3156.8	2500			3603	3670	36430	19367
							12	24														733.62	4286	6935		1087.1	2817.39	5000			6280	5625	21265	462
							2															258.3	962	881		480.59	2590.75	4105.53			10849	914	22590	1128
							16															236.01	2369	5645		746	739.726	2509.09			5455	580	15189	59605
							10															801.3	5324	2058		1529	1727.27	7138.3			1862	739	18035	68142
																						381.22	726	1833		1554.4	1753.14	4914.89			2045	921	58275	45221
Figure 5	5.A. Data	Mock 24h EVs	IFITM1 24h EVS	IFITM3 24h EVs																		908.48	2596	1229		1058.5	609.272	2900			5944	4198	107886	92342
	Relative Cytosolic Release	1	0.231271	0.176941																		552.51	3286	3505		1675.3	4797.87	1097.32			5526	692	144037	61535
		1	0.266597	0.351693																		720.98	4870	2045		1360.4	2857.14	5125.79			13997	581	76665	40963
		1	0.589116	0.519756																		791.09	5511	926		1392.9	6254.83	6450			10841	620	30740	24681
		1	0.544617	0.537634																		1004.9	1946	4829		963.79	830.084	2081.63			23529	30142	139406	77070
		1	0.248934	0.264317																		1174.2	3932	7063		724.23	6590.67	10400			703	3796	20263	75374
																						550.58	7245	2383		754.81	758.13	2633.09			7189	3073	85211	47787
	5.B. Data	No EVs	Mock 24h EVs	IFITM1 24h EVS	IFITM3 24h EVs																	848	1361	245		780.22	1883.38	1966.48			1382	931	79624	97009
	Relative Uptake	0	1	1.98014	1.87264																	1780.2	4762	1279		895.05	4300	2000			3722	1253	117816	30483
		0	1	1.87547	1.55452																	738	5064	6400		1079.2	3204.78	3700			3875	3292	5745	52020
		0	1	1.32007	1.44962																	660.66	3554	4200		1501.8	2449.7	7280			10210	28182	972	115190
		0	1	1.38605	1.36744																	923.53	1241	1083		1655.4	3917.16	2400			1717	2319	32892	80027
																						800.92	3741	1341		745.66	1042.94	6250			8214	1035	88033	48072
	5.G. Data																					441.77	3052	585		1768.4	1999.08	8977.78			6062	1841	12406	32106
	Lane	1	2	3	4	5	6	7	8	9												722.53	5274	727		975.27	5000	6800			8829	1635	61454	22595
	Relative Blot signal (%)	100	90	3	100	7	96	93	95	96												496.79	4381	1097		456	7925.37	1379.58			15605	3367	2073	25957
		100	83	4	100	4	101	98	102	98												1537.5	1088	4250		1237.2	1108.4	1776.93			769	11766	45541	32010
																						562.04	2224	4969		1036.2	6702.13	1149.12			19325	580	40179	93435
																						604.4	6443	7489		850.96	2577.92	620.13			6038	586	31845	32495
Figure S1	S1.B.	NLuc-Hsp70			NLuc-CD63																	747.77	3500	1606		1240.4	2820.9	2268.43			4139	15804	774	79515
	Top	1.47698	1.17547	0.352105	0.00149375	0.680406	0.321364															362.64	2298	1040		766.83	2880	5244.68			6778	4670		18710
	Middle	81.2885	89.3307	88.2832	91.1909	81.6766	86.2853															1651.4	1627	1275		914.85	2000	1660.55			6008	9198		30117
	Bottom	17.2345	9.49383	11.3647	8.80906	17.643	13.3934															830.51	4755	1821		542.41	359.11	831.502			4603	892		57769
																						543.44	4200	1678		450.89	1736.84	2524.57			8691	1183		1299
	S1.D.	NLuc-Hsp70		NLuc-CD63																		1046	9155	1578		343.07	17301.9	1165.32			4816	796		18305
	Middle fraction	100	100	100	100																	530	3335	1476		508.01	16523.1	2696.15			532	3342		1039
	Middle + Prot K	88.5585	82.7146	81.5581	91.518																	877.44	2194	1202		792.87	1776.12	1075.89			8502	1019		81947
	Middle + Prot K + Triton	6.29444	3.76451	5.37262	5.28281																	1711.5	1290	1216		882.21	1654.55	2270.95			748	1203		552
																						616	3619	889		935.93	3183.33	1787.23			9850	2544		2791
	S1.F.	NLuc-Hsp70	rNLuc																			887.7	1969	8000		1399	5450	1246.27			8099	990		217
	NLuc activity (%input)	1.3469	0.018669																			1104.5	2073	3263		1676.9	700	1200			7794	2714		2274
		1.00668	0.0342027																			573.57	2167	1375		981.52	6313.1	792.683			5384	651		49502
																						1006.4	8000	2285		303.6	4521.56	390.169			1253	4147		16447
																						904	6000	409		833.62	400	900			1500	1905		12191
Figure S3	S3.B. Uncropped blots																					1146	5586	523		323.66	3273.49	8000			5061	802		16067
	GFP		Flag		GM130																	356	4775	7059		593.75	9366.67	677.441			5245	1178		24028
																						511.16	1511	775		870.54	4000	1475			13599	2713		434
																						940.25	6010	3160		688.74	4193.34	1195.69			16852	4830		27157
																						1370.7	5975	5778		600.45	520.548	2224.08			15116	2030		377
																						781.25	902	2117		641.03	8863.07	256.732			9224	2013		1093
																						984.38	2404	782		357.14	5269.23	2266.67			9848	2573		178802
																						888	4769	2433		200.55	327.747	800			8448	595		56246
																						1180.8	6000	550		517.86	5858.59	3042.9			31519	1498		52381
																						1038.5	562	979		570	1070.47	1182.16			2671	934		69908
																						807.69	2026	4022		392.76	3937.24	657.143			6254	1854		57283
																						1030.6	1000	1000		423.08	1080	136.268			13416	2645		63449
																						771.22	5494	6082		598.54	2440.23	577.32			19869	1003		64547
																						703.3	3800	6923		382.62	2300				7913	1228		54628
																						541.21	2685	2278		466.52					10333	1105		111920
																						334.13	2990	1779		961.07					15861	1248		73240
																						756.44	4436	1171		770					3662	629		67944
																						685.27	4064	3896		1008					4842	2771		198046
																						478.02	4520	1214		1587.8					1910	2287		49698
																						1328	1160	2691		1192.2					721	4283		42765
																						1776.4	9250	434		1447.1					2252	769		48451
																						1434.1	1000	357		1216.5					6142	2825		35787
																						801.34	3930	8950		1252.2					1513	944		65352
																						521.98	5570	1240		1167.4					2210	1797		82618
																						1551.8	2000	800		952.65					469	4293		37882
																						1527	3515	1685		439.56					18017	1327		84455
																						1337.9	7402	3118		592					551	1831		168905
																						773.72	4836	2327		390.1					5244	1103		80699
																						1220.1	8404	3975		455.36					936	1558		106867
																						341.35	791	4392		798.8					8231	699		88533
																						501.39	2682	7600		439.56					643	6645		77907
																						895.05	4946	279		713.94					3819	4689		165891
																						340.16	3733	9150		756.7					7107	630		38720
																						830.08	3306	8608		611.88					2775	9112		59562
																						997.25	2541	456		1016.5					619	1094		53224
																						586.05	6020	558		917.58					1600	13752		39732
																						511.16	5107	2873		876.92					998	1986		38944
																						348.21	3915	6968		936.54					832	13568		100090
																						515.63	4292	7660		394.23					2046	2231		74733
																						805.49	1192	8141		376					1669	3857		88600
																						1067.3	2682	967		800.48					1637	1438		142187
																						1627.2	7835	87.2		136.27					1508	6625		91305
																						903.85	5765	678		630.65					696	2627		36752
																						660.71	3032	591		1027					950	904		50593
																						347.5	2205	60		691.28					2320	1197		43253
																						354.91	316	6150		467.34					1003	1901		52033
																						633.93	6348	7737		419.46					1302	1685		33681
																						723.21	6000	149		632.18					518	8274		1301
																						763.39	6404	956		487.43					2370	11989		145944
																						495.54	4469	417		522.25					2156	2627		61328
																						1033	4884	7559		615.58					664	4610		23238
																						988.24	543	306		597.7					1321	6993		60280
																						317.31	1936	178		625.29					537	1208		85911
																						746.53	7468	380		478.58					4622	3358		46233
																						1096.1	4892	3600		497.1					567	5517		19418
																						742.36	2234	6000		1452.3					2153	2586		72484
																						834.67	5128	2440		1031.1					2524	10022		75934
																						709.82	4476	433		1379.4					537	4610		30770
																						828.1	5641	8000		911.03					4626	2493		26092
																						734.55	2060	2400		1083.3					872	1384		29535
																						1142.6	6575	250		892.27					875	497		28716
																						1035.1	7971	3222		945.4						6602		52317
																						713.88	2496	3200		1269.4						8755		68249
																						161.56	1686	1244		649.43						2032		63888
																						171.12	6472	440		660.42						6277		103286
																						557.69	2246	417		1201.3						3296		77905
																						598.89	3500	5923		547.17						1863		100525
																						641.83	4606	944		671.14						1010		49058
																						1128	2361	973		393.68						713		41614
																						1015	3298	800		585.06						602		46047
																						1018.3	537	516		1017.6						1374		45800
																						585.69	633	564		1030.4						2005		38641
																						345.1	3338	5500		1070.3						3886		47318
																						189.56	1285	728		887.59						8981		61985
																						598	4125	1901		806.62						3776		61444
																						1100	2148	1600		831.38						1408		97294
																						855.77	535	445		1114.5						9793		86310
																						622.03	4091	491		693.21						755		68035
																						772.09	5257	6734		1217.8						581		75609
																						431.68	3050	4404		1100.7						518		50731
																						919.22	1950	2877		1302.1						2976		31999
																						372.77	770	432		1014.1						3512		65407
																						1083.2	2250	441		814.99						12908		85982
																						886.16	7277	3906		946.14						17302		85021
																						1204.3	2903	524		813.28						1674		142548
																						1480.8	5464	394		1515.2						7416		37456
																						1015	6086	1440		1241.2						933		70571
																						711.54	4919	795		1587.8						532		83067
																						1129.5	1423	288		655.74						7479		45142
																						739.37	8975	2968		1543.3						6469		11268
																						875	2375	1095		1439.1						5608		99294
																						760.4	1112	1500		794.55						9446		81112
																						116.07	7651	900		985.48						4116		1122
																						930.13	1434	2787		1257.3						12811		1336
																						703.13	2575	941		936.77						2014		836
																						919.64	3813	600		817.33						747		42722
																						1503.5	2415	2600		838.41						8001		7314
																						457.81	3968	1755		600.58						15522		74904
																						484.92	3291	3500		693.21						1751		42121
																						283.92	360	1492		918.24						1916		163101
																						982.59	2102	1593		932.16						1726		65460
																						668.76	2947	96.9		1066.2						1379		53151
																						441.86	3381	1733		1637.5						2609		31400
																						487.12	2150	3933		1554.6						616		1025
																						461.81	1300	1646		912.86						3493		1071
																						438.74	2604	641		494.97						3207		1088
																						593.96	5450	3229		1131.1						13562		98763
																						525.86	1507	5925								2371		83203
																						637.93	2433	56.7								3012		81467
																						655.17	8015									2907		101623
																						444.96	2036									1820		84779
																						995.32	1809									4622		64726
																						768.15	4800									557		78834
																						562.24	5698									4684		76337
																						535.18	8825									4837		24369
																						618.06	5600									6347		35203
																						667.45	1240									6203		67933
																						445.4	4672									10732		51777
																						364.32	3489									2766		58835
																						485.49	2883									5942		40832
																						435.11	4659									17394		83777
																						489.95	1111									494		75223
																						538.64	5067									601		86265
																						463.51	2315									13953		38741
																						712.66	1808									6508		48640
																						423.7	4027									15553		78995
																						533.2	1912									11055		23725
																						522.25	4280									6391		22251
																						482.18	2226									6897		9273
																						683.84	4977									4649		18590
																						738.69	5800									4542		20577
																						806.58	1050									713		13683
																						456.43	5161									1049		46723
																						465.03										4542		29751
																						735.63										6445		32840
																						765.81										6473		54254
																						571.43										5595		56135
																						470.73										5374		41639
																						795.3										1187		74605
																						676.38										3935		67082
																						457.29										4306		43854
																						373.44										7490		24907
																						299.77										7651		33371
																						624.48										1938		37213
																						552.69										670		14777
																						627.63										586		37855
																						259.96										746		51247
																						396.5										1124		69089
																						717.84										2377		71309
																						842.77										1420		29534
																						391.96										1070		35235
																						628.14										1956		22812
																						616.18										1610		24609
																						831.72										1140		48919
																						460.58										860		44978
																						426.23										1291		40684
																						327.87										796		38702
																						756.28										19101		61221
																						444.96										2839		3458
																						585.48										844		41502
																						728.34										619		32354
																						675.29										1059		49923
																						399.5										643		50514
																						693.8										1597		31065
																						651.01										4471		37637
																						376.59										504		10465
																						689.66										2072		15195
																						552.76										1510		54267
																						916.67										3151		19924
																						216.96										2065		21437
																																1626		90108
																																875		22444
																																2189		40158
																																979		34471
																																11456		48119
																																1523		46917
																																1004		20299
																																1617		47399
																																732		36106
																																2949		33933
																																517		42506
																																4230		21422
																																2097		17857
																																6285		45963
																																3809		67867
																																3356		43170
																																1077		6203
																																1531		11132
																																6501		1508
																																6615		13718
																																2046
																																4826
																																1695
																																13444
																																21370
																																4560
																																17261
																																18009
																																1753
																																2742
																																4423
																																5234
																																826
																																594
																																6099
																																13543
																																7728
